# Supplementary material for: Prediction of Cancer Prevention: From Mammogram Screening to Identification of BRCA1/2 Mutation Carriers in Underserved Populations
Source: eBioMedicine. 2015 Oct 21;2(11):1827–33. doi: 10.1016/j.ebiom.2015.10.022 (PMC4740331; doi:10.1016/j.ebiom.2015.10.022)
Supplement: Supplementary file 1 — Supplementary material [file mmc1.zip]

Archive with 7 entries (7 files):
- BCa Prevention calculator.pdf
- Explanation of Input data as it relates to the calculators.docx
- OBPrivate.csv
- OBPubic.csv
- Ovca Prevention calculator.pdf
- PenetranceData.csv
- PopulationData_new.csv
