# Supplementary material for: Prediction of Cancer Prevention: From Mammogram Screening to Identification of BRCA1/2 Mutation Carriers in Underserved Populations
Source: eBioMedicine. 2015 Oct 21;2(11):1827–33. doi: 10.1016/j.ebiom.2015.10.022 (PMC4740331; doi:10.1016/j.ebiom.2015.10.022)
Supplement: Supplementary file 1 — Supplementary material [file mmc1.zip › OBPrivate.csv]

Age	atRisk
1	0
2	0
3	0
4	0
5	0
6	0
7	0
8	0
9	0
10	0
11	0
12	0
13	0
14	0
15	0
16	0
17	0
18	0
19	0
20	0
21	0
22	0
23	0
24	0
25	0
26	0
27	0
28	0
29	0
30	0
31	0
32	0
33	0
34	0
35	1.5503
36	1.5503
37	1.5503
38	1.5503
39	1.5503
40	1.5503
41	1.5503
42	1.5503
43	1.5503
44	1.5503
45	1.5503
46	1.5503
47	1.5503
48	1.5503
49	1.5503
50	1.5503
51	0
52	0
53	0
54	0
55	0
56	0
57	0
58	0
59	0
60	0
61	0
62	0
63	0
64	0
65	0
66	0
67	0
68	0
69	0
70	0
71	0
72	0
73	0
74	0
75	0
76	0
77	0
78	0
79	0
80	0
81	0
82	0
83	0
84	0
85	0
86	0
87	0
88	0
89	0
90	0
91	0
92	0
93	0
94	0
95	0
96	0
97	0
98	0
99	0
100	0
101	0
102	0
103	0
104	0
105	0
106	0
107	0
108	0
109	0
110	0
