# Supplementary material for: Prediction of Cancer Prevention: From Mammogram Screening to Identification of BRCA1/2 Mutation Carriers in Underserved Populations
Source: eBioMedicine. 2015 Oct 21;2(11):1827–33. doi: 10.1016/j.ebiom.2015.10.022 (PMC4740331; doi:10.1016/j.ebiom.2015.10.022)
Supplement: Supplementary file 1 — Supplementary material [file mmc1.zip › OBPubic.csv]

Age	atRisk
1	0
2	0
3	0
4	0
5	0
6	0
7	0
8	0
9	0
10	0
11	0
12	0
13	0
14	0
15	0
16	0
17	0
18	0
19	0
20	0
21	0
22	0
23	0
24	0
25	0
26	0
27	0
28	0
29	0
30	0
31	0
32	0
33	0
34	0
35	0.19
36	0.19
37	0.19
38	0.19
39	0.19
40	0.19
41	0.19
42	0.19
43	0.19
44	0.19
45	0.19
46	0.19
47	0.19
48	0.19
49	0.19
50	0.19
51	0
52	0
53	0
54	0
55	0
56	0
57	0
58	0
59	0
60	0
61	0
62	0
63	0
64	0
65	0
66	0
67	0
68	0
69	0
70	0
71	0
72	0
73	0
74	0
75	0
76	0
77	0
78	0
79	0
80	0
81	0
82	0
83	0
84	0
85	0
86	0
87	0
88	0
89	0
90	0
91	0
92	0
93	0
94	0
95	0
96	0
97	0
98	0
99	0
100	0
101	0
102	0
103	0
104	0
105	0
106	0
107	0
108	0
109	0
110	0
