# Supplementary material for: Prediction of Cancer Prevention: From Mammogram Screening to Identification of BRCA1/2 Mutation Carriers in Underserved Populations
Source: eBioMedicine. 2015 Oct 21;2(11):1827–33. doi: 10.1016/j.ebiom.2015.10.022 (PMC4740331; doi:10.1016/j.ebiom.2015.10.022)
Supplement: Supplementary file 1 — Supplementary material [file mmc1.zip › PenetranceData.csv]

Age	BRCA1 Breast	BRCA2 Breast	BRCA1 Ovary	BRCA2 Ovary
1	0	0	1.69391E-06	2.86932E-07
2	0	0	1.46805E-05	2.48674E-06
3	0	0	2.82314E-05	4.78219E-06
4	0	0	4.57336E-05	7.74712E-06
5	0	0	6.49275E-05	1.09989E-05
6	0	0	8.46826E-05	1.43463E-05
7	0	0	0.000103869	1.75979E-05
8	0.000000661	0.000000353	0.000129258	2.19013E-05
9	0.00000265	0.00000141	0.000191323	3.2421E-05
10	0.00000661	0.00000353	0.000258999	4.38962E-05
11	0.00000992	0.0000053	0.000326628	5.53701E-05
12	0.0000126	0.00000671	0.000394197	6.68425E-05
13	0.0000179	0.00000953	0.000462255	7.84086E-05
14	0.0000364	0.0000194	0.000530787	9.00679E-05
15	0.0000562	0.00003	0.000600907	0.000102011
16	0.000076	0.0000406	0.000669781	0.00011376
17	0.0000965	0.0000515	0.000739647	0.000125697
18	0.000133549	0.0000713	0.000801496	0.000136292
19	0.000266401	0.000142269	0.000826135	0.000140576
20	0.000416349	0.000222375	0.00084454	0.000143807
21	0.000535849	0.000289564	0.000867117	0.000150675
22	0.000642686	0.000351396	0.000889276	0.000157694
23	0.000808513	0.000447301	0.000916122	0.000165787
24	0.001370007	0.000766976	0.000971654	0.000179448
25	0.001934913	0.001096409	0.001032707	0.000194648
26	0.00243293	0.001395714	0.001093008	0.000210264
27	0.002869868	0.001667144	0.001154841	0.000226752
28	0.003371918	0.001983845	0.001222262	0.000244964
29	0.004491701	0.002676987	0.00133076	0.00027225
30	0.005578477	0.003369383	0.001446293	0.000302059
31	0.006521007	0.003993316	0.001561861	0.000333031
32	0.007328221	0.004551529	0.001678008	0.000365327
33	0.008121083	0.005117307	0.001804707	0.000401215
34	0.009398709	0.006010198	0.001986302	0.000450963
35	0.01057453	0.006865633	0.002176883	0.000504797
36	0.011555408	0.007620609	0.002369266	0.000561236
37	0.012357408	0.008280715	0.002561558	0.000619938
38	0.013147286	0.00895431	0.002793034	0.000690711
39	0.014611459	0.010117228	0.003258093	0.000823447
40	0.015929089	0.011219129	0.003762769	0.00097227
41	0.016974701	0.012166753	0.00426614	0.00112743
42	0.017774426	0.012969769	0.004767384	0.001289073
43	0.018374719	0.013653415	0.005303466	0.001467798
44	0.018886896	0.014293959	0.00605012	0.001714581
45	0.019225198	0.014822015	0.006825602	0.001981856
46	0.019394866	0.015233937	0.007592274	0.002259959
47	0.019419052	0.015540273	0.008348686	0.002549197
48	0.01925925	0.015702417	0.009092194	0.002849497
49	0.018670297	0.015507238	0.009826678	0.003162834
50	0.01801181	0.015236468	0.010544693	0.003487626
51	0.017351618	0.014944578	0.011243068	0.003823501
52	0.016694535	0.014635382	0.01192104	0.004170831
53	0.016066216	0.01433165	0.012557788	0.004522757
54	0.015564531	0.014123418	0.013072252	0.004849116
55	0.015070858	0.013907469	0.013547199	0.005178296
56	0.014568834	0.013668635	0.013999019	0.005516385
57	0.014063193	0.013410806	0.014427275	0.005863434
58	0.013567106	0.013146395	0.014872203	0.006236512
59	0.01312394	0.012918429	0.015532503	0.006723665
60	0.012685336	0.012681094	0.016191928	0.007240115
61	0.012261705	0.012445068	0.016743987	0.007738951
62	0.011791685	0.012147786	0.017167626	0.008206824
63	0.011292119	0.011804521	0.017479262	0.008646839
64	0.010776549	0.011428195	0.017694938	0.009062484
65	0.010255723	0.011029649	0.01783009	0.00945761
66	0.009738115	0.010617964	0.017900568	0.009837064
67	0.009230479	0.010200876	0.017925885	0.010208723
68	0.008737947	0.009784743	0.017924969	0.010581554
69	0.00826428	0.009374676	0.01791478	0.010964892
70	0.007812126	0.008974732	0.017910249	0.011368367
71	0.007791201	0.008959105	0.017831691	0.011513357
72	0.007762332	0.00893443	0.017754586	0.011666386
73	0.007726734	0.008902075	0.017660972	0.01181607
74	0.00768556	0.00886334	0.017535513	0.011951756
75	0.007639898	0.008819459	0.017365466	0.012063553
76	0.007589358	0.008769962	0.017143517	0.012144408
77	0.007528021	0.008707982	0.016875461	0.012195997
78	0.007449068	0.008625571	0.016569585	0.012221991
79	0.007346245	0.008515396	0.016233445	0.012225891
80	0.007213852	0.008370723	0.015873867	0.012211024
81	0.007048567	0.008187546	0.015493867	0.012178106
82	0.006854718	0.007970733	0.015084482	0.012118323
83	0.00663816	0.007726959	0.014636071	0.012021353
84	0.006404333	0.007462448	0.014141531	0.011877887
85	0.006158266	0.007182988	0.013595993	0.01167959
86	0.005904511	0.006893838	0.012999278	0.01142148
87	0.005646885	0.006599433	0.012362897	0.011108805
88	0.005388816	0.006303772	0.011699522	0.010748853
89	0.005133465	0.006010566	0.011019924	0.010348346
90	0.004883752	0.005723263	0.010333107	0.009913443
91	0.004642408	0.005445103	0.009645988	0.009449287
92	0.00441205	0.005179205	0.008962335	0.008958739
93	0.004195149	0.00492853	0.008284557	0.008443862
94	0.003994037	0.004695884	0.007614278	0.00790639
95	0.003810931	0.004483942	0.006952399	0.007347722
96	0.003613894	0.004255176	0.0064106	0.006888679
97	0.003422071	0.004032108	0.005903356	0.006444489
98	0.003235178	0.003814433	0.00542745	0.006014105
99	0.003052941	0.003601858	0.004979939	0.005596527
100	0.002875094	0.003394094	0.004558125	0.005190801
101	0.002701376	0.003190862	0.004159526	0.004796012
102	0.002531535	0.002991889	0.003781858	0.004411282
103	0.002365325	0.002796908	0.003423008	0.004035769
104	0.002202506	0.002605658	0.003081018	0.00366866
105	0.002042844	0.002417884	0.002754068	0.003309171
106	0.00188611	0.002233338	0.002440459	0.002956545
107	0.00173208	0.002051773	0.002138597	0.002610045
108	0.001580534	0.001872951	0.001846984	0.002268959
109	0.001431259	0.001696636	0.001564202	0.001932588
110	0.001284042	0.001522595	0.0012889	0.001600252
