# Supplementary material for: Prediction of Cancer Prevention: From Mammogram Screening to Identification of BRCA1/2 Mutation Carriers in Underserved Populations
Source: eBioMedicine. 2015 Oct 21;2(11):1827–33. doi: 10.1016/j.ebiom.2015.10.022 (PMC4740331; doi:10.1016/j.ebiom.2015.10.022)
Supplement: Supplementary file 1 — Supplementary material [file mmc1.zip › PopulationData_new.csv]

Age	JPS	PMH
1
2
3
4
5
6
7
8
9
10
11
12
13
14
15
16
17
18	1983	1198.812352
19	1983	1198.812352
20	1983	1198.812352
21	1983	2022.995843
22	1983	2022.995843
23	2149	2022.995843
24	2149	2022.995843
25	2149	2022.995843
26	2149	2022.995843
27	2149	2022.995843
28	2003.2	2022.995843
29	2003.2	2022.995843
30	2003.2	2022.995843
31	2003.2	2022.995843
32	2003.2	2022.995843
33	1727	2022.995843
34	1727	2022.995843
35	1727	2022.995843
36	1727	2022.995843
37	1727	2022.995843
38	1708.2	2022.995843
39	1708.2	2022.995843
40	1708.2	2022.995843
41	1708.2	2022.995843
42	1708.2	2022.995843
43	1685.8	2022.995843
44	1685.8	2022.995843
45	1685.8	1864.153207
46	1685.8	1864.153207
47	1685.8	1864.153207
48	1653.8	1864.153207
49	1653.8	1864.153207
50	1653.8	1864.153207
51	1653.8	1864.153207
52	1653.8	1864.153207
53	1483	1864.153207
54	1483	1864.153207
55	1483	1864.153207
56	1483	1864.153207
57	1483	1864.153207
58	1144.6	1864.153207
59	1144.6	1864.153207
60	1144.6	1864.153207
61	1144.6	1864.153207
62	1144.6	1864.153207
63	781.8	1864.153207
64	781.8	1864.153207
65	781.8	815.192399
66	781.8	815.192399
67	781.8	815.192399
68	360.2	815.192399
69	360.2	815.192399
70	360.2	815.192399
71	360.2	815.192399
72	360.2	815.192399
73	213.4	815.192399
74	213.4	815.192399
75	213.4	305.1522349
76	213.4	305.1522349
77	213.4	305.1522349
78	141.5	305.1522349
79	141.5	305.1522349
80	141.5	305.1522349
81	141.5	305.1522349
82	141.5	305.1522349
83	141.5	305.1522349
84	141.5	305.1522349
85	141.5	305.1522349
86
87
88
89
90
91
92
93
94
95
96
97
98
99
100
101
102
103
104
105
106
107
108
109
110
